# Supplementary material for: Impact of Updating Pharmacogenetic Results: Lessons Learned from the PREDICT Program
Source: J Pers Med. 2021 Oct 20;11(11):1051. doi: 10.3390/jpm11111051 (PMC8617828; doi:10.3390/jpm11111051)
Supplement: Supplementary file 1 [file jpm-11-01051-s001.zip]

Archive with 4 entries (3 files):
- jpm-1403056-supplementary/
- jpm-1403056-supplementary/Figure S1.PNG
- jpm-1403056-supplementary/Figure S2a.png
- jpm-1403056-supplementary/Figure S2b.png
